# Supplementary material for: A High-Throughput Method for Quantifying Drosophila Fecundity
Source: Toxics. 2024 Sep 9;12(9):658. doi: 10.3390/toxics12090658 (PMC11436201; doi:10.3390/toxics12090658)
Supplement: Supplementary file 1 [file toxics-12-00658-s001.zip]

Archive with 1 entries (1 files):
- toxics-3169400-supplementary.pdf
